# Supplementary material for: LXR agonist inhibits inflammation through regulating MyD88 mRNA alternative splicing
Source: Front Pharmacol. 2022 Oct 14;13:973612. doi: 10.3389/fphar.2022.973612 (PMC9614042; doi:10.3389/fphar.2022.973612)
Supplement: Supplementary file 1 [file Table2.XLSX]

## Sheet: FIG1A
IL-1β	mRNA fold change
Groups	Replicate 1	Replicate 2	Replicate 3	Average
control	1	1	1	1
LPS (200 ng/ml)	1019	951	928	966
LPS (200 ng/ml) / T1317 (0.01 μM)	623	636	650	636.333
LPS (200 ng/ml) / T1317 (0.1 μM)	783	726	641	716.667
LPS (200 ng/ml) / T1317 (1 μM)	567	542	594	567.667
									567
									542
									594
Statistics were obtained through GraphPad Prism
Table Analyzed	IL-1β
One-way analysis of variance
P value	< 0.0001
P value summary	***
Are means signif. different? (P < 0.05)	Yes
Number of groups	5
F	231.4
R squared	0.9893
ANOVA Table	SS	df	MS
Treatment (between columns)	1519000	4	379700
Residual (within columns)	16410	10	1641
Total	1535000	14
Tukey's Multiple Comparison Test	Mean Diff.	q	Significant? P < 0.05?	Summary	95% CI of diff
ctrl vs 0	-965	41.26	Yes	***	-1074 to -856.2
ctrl vs 0.01	-635.3	27.17	Yes	***	-744.2 to -526.5
ctrl vs 0.1	-715.7	30.6	Yes	***	-824.5 to -606.8
ctrl vs 1	-566.7	24.23	Yes	***	-675.5 to -457.8
0 vs 0.01	329.7	14.1	Yes	***	220.8 to 438.5
0 vs 0.1	249.3	10.66	Yes	***	140.5 to 358.2
0 vs 1	398.3	17.03	Yes	***	289.5 to 507.2
0.01 vs 0.1	-80.33	3.435	No	ns	-189.2 to 28.51
0.01 vs 1	68.67	2.936	No	ns	-40.17 to 177.5
0.1 vs 1	149	6.371	Yes	**	40.16 to 257.8

## Sheet: FIG1B
IL-6	mRNA fold change
Groups	Replicate 1	Replicate 2	Replicate 3	Average
control	1	1	1	1
LPS (200 ng/ml)	64.6689	50.0397	52.3457	55.6848
LPS (200 ng/ml) / T1317 (0.01 μM)	33.4747	26.4464	33.2435	31.0549
LPS (200 ng/ml) / T1317 (0.1 μM)	18.9615	19.2929	19.6302	19.2949
LPS (200 ng/ml) / T1317 (1 μM)	21.781	21.0391	20.3224	21.0475
Statistics were obtained through GraphPad Prism
Table Analyzed	IL-6
One-way analysis of variance
P value	< 0.0001
P value summary	***
Are means signif. different? (P < 0.05)	Yes
Number of groups	5
F	76.55
R squared	0.9684
ANOVA Table	SS	df	MS
Treatment (between columns)	4802	4	1200
Residual (within columns)	156.8	10	15.68
Total	4959	14
Tukey's Multiple Comparison Test	Mean Diff.	q	Significant? P < 0.05?	Summary	95% CI of diff
ctrl vs 0	-54.69	23.92	Yes	***	-65.33 to -44.05
ctrl vs 0.01	-30.05	13.14	Yes	***	-40.69 to -19.41
ctrl vs 0.1	-18.29	8.001	Yes	**	-28.93 to -7.653
ctrl vs 1	-20.05	8.768	Yes	***	-30.69 to -9.406
0 vs 0.01	24.63	10.77	Yes	***	13.99 to 35.27
0 vs 0.1	36.39	15.92	Yes	***	25.75 to 47.03
0 vs 1	34.64	15.15	Yes	***	24.00 to 45.28
0.01 vs 0.1	11.76	5.144	Yes	*	1.119 to 22.40
0.01 vs 1	10.01	4.377	No	ns	-0.6340 to 20.65
0.1 vs 1	-1.753	0.7669	No	ns	-12.39 to 8.887

## Sheet: FIG 1C
IL-1β	protein concentration(pg/ml)
Groups	Replicate 1	Replicate 2	Replicate 3	Average
control	2.68	2	3.7	2.79333
LPS (200 ng/ml)	442.27	461.7	479.83	461.267
LPS (200 ng/ml) / T1317 (0.01 μM)	369.87	397.18	395.51	387.52
LPS (200 ng/ml) / T1317 (0.1 μM)	196.22	212.62	205.68	204.84
LPS (200 ng/ml) / T1317 (1 μM)	122.43	125.75	132.63	126.937
Statistics were obtained through GraphPad Prism
Table Analyzed	IL-1β
One-way analysis of variance
P value	< 0.0001
P value summary	***
Are means signif. different? (P < 0.05)	Yes
Number of groups	5
F	774.2
R squared	0.9968
ANOVA Table	SS	df	MS
Treatment (between columns)	422900	4	105700
Residual (within columns)	1365	10	136.5
Total	424200	14
Tukey's Multiple Comparison Test	Mean Diff.	q	Significant? P < 0.05?	Summary	95% CI of diff
ctrl vs 0	-458.5	67.96	Yes	***	-489.9 to -427.1
ctrl vs 0.01	-384.7	57.03	Yes	***	-416.1 to -353.3
ctrl vs 0.1	-202	29.95	Yes	***	-233.4 to -170.6
ctrl vs 1	-124.1	18.4	Yes	***	-155.5 to -92.74
0 vs 0.01	73.75	10.93	Yes	***	42.35 to 105.1
0 vs 0.1	256.4	38.01	Yes	***	225.0 to 287.8
0 vs 1	334.3	49.56	Yes	***	302.9 to 365.7
0.01 vs 0.1	182.7	27.08	Yes	***	151.3 to 214.1
0.01 vs 1	260.6	38.62	Yes	***	229.2 to 292.0
0.1 vs 1	77.9	11.55	Yes	***	46.50 to 109.3

## Sheet: FIG 1D
IL-6	protein concentration(pg/ml)
Groups	Replicate 1	Replicate 2	Replicate 3	Average
control	29.3	23.8	23	25.3667
LPS (200 ng/ml)	20000	21000	21000	20666.7
LPS (200 ng/ml) / T1317 (0.01 μM)	10824	18000	17000	15274.7
LPS (200 ng/ml) / T1317 (0.1 μM)	8747.8	8554.3	15000	10767.4
LPS (200 ng/ml) / T1317 (1 μM)	10233.2	8961	9262	9485.4
Statistics were obtained through GraphPad Prism
Table Analyzed	IL-6
One-way analysis of variance
P value	< 0.0001
P value summary	***
Are means signif. different? (P < 0.05)	Yes
Number of groups	5
F	29.95
R squared	0.923
ANOVA Table	SS	df	MS
Treatment (between columns)	702600000	4	175700000
Residual (within columns)	58650000	10	5865000
Total	761300000	14
Tukey's Multiple Comparison Test	Mean Diff.	q	Significant? P < 0.05?	Summary	95% CI of diff
ctrl vs 0	-20640	14.76	Yes	***	-27150 to -14130
ctrl vs 0.01	-15250	10.91	Yes	***	-21760 to -8742
ctrl vs 0.1	-10740	7.682	Yes	**	-17250 to -4234
ctrl vs 1	-9460	6.766	Yes	**	-15970 to -2952
0 vs 0.01	5392	3.856	No	ns	-1116 to 11900
0 vs 0.1	9899	7.08	Yes	**	3392 to 16410
0 vs 1	11180	7.996	Yes	**	4674 to 17690
0.01 vs 0.1	4507	3.223	No	ns	-2000 to 11010
0.01 vs 1	5789	4.14	No	ns	-718.3 to 12300
0.1 vs 1	1282	0.9168	No	ns	-5226 to 7790

## Sheet: FIG 2A
LXRα	mRNA fold change
Groups	Replicate 1	Replicate 2	Replicate 3	Average
siCtrl	1	1	1	1
siLXRα	0.349	0.369	0.34	0.352667
									567
									542
									594
Statistics were obtained through GraphPad Prism
Table Analyzed	siLXRα
Column A	siCtrl
vs	vs
Column B	siLXRα
Paired t test
P value	0.0002
P value summary	***
Are means signif. different? (P < 0.05)	Yes
One- or two-tailed P value?	Two-tailed
t, df	t=75.54 df=2
Number of pairs	3
How big is the difference?
Mean of differences	0.6473
95% confidence interval	0.6105 to 0.6842
R squared	0.9996
How effective was the pairing?
Correlation coefficient (r)	Linear correlation requires at least four points.
P Value (one tailed)
P value summary

## Sheet: FIG 2B
LXRβ	mRNA fold change
Groups	Replicate 1	Replicate 2	Replicate 3	Average
siCtrl	1	1	1	1
siLXRβ	0.157	0.154	0.15	0.153667
									567
									542
									594
Statistics were obtained through GraphPad Prism
Table Analyzed	siLXRβ
Column A	siCtrl
vs	vs
Column B	siLXRβ
Paired t test
P value	< 0.0001
P value summary	***
Are means signif. different? (P < 0.05)	Yes
One- or two-tailed P value?	Two-tailed
t, df	t=417.4 df=2
Number of pairs	3
How big is the difference?
Mean of differences	0.8463
95% confidence interval	0.8376 to 0.8551
R squared	1
How effective was the pairing?
Correlation coefficient (r)	Linear correlation requires at least four points.
P Value (one tailed)
P value summary

## Sheet: FIG 2C
IL1β	mRNA fold change
Groups	Replicate 1	Replicate 2	Replicate 3	Average
siCtrl	1	1	1	1
siCtrl (LPS)	491.14	613.11	610.99	571.747
siCtrl (LPS/T1317)	390.72	385.34	268.73	348.263
siLXRα/β	0.42	0.33	0.33	0.36					567
siLXRα/β (LPS)	302.33	268.73	288.01	286.357
siLXRα/β (LPS/T1317)	333.14	363.3	167.73	288.057					542
									594
Statistics were obtained through GraphPad Prism
Table Analyzed	IL1β
One-way analysis of variance
P value	< 0.0001
P value summary	***
Are means signif. different? (P < 0.05)	Yes
Number of groups	6
F	41.2
R squared	0.9449
ANOVA Table	SS	df	MS
Treatment (between columns)	720800	5	144200
Residual (within columns)	41990	12	3499
Total	762800	17
Tukey's Multiple Comparison Test	Mean Diff.	q	Significant? P < 0.05?	Summary	95% CI of diff
siCtrl vs siCtrl (LPS)	-570.7	16.71	Yes	***	-733.0 to -408.5
siCtrl vs siCtrl (LPS/T1317)	-347.3	10.17	Yes	***	-509.5 to -185.0
siCtrl vs siLXRα	0.64	0.01874	No	ns	-161.6 to 162.9
siCtrl vs siLXRα (LPS)	-285.4	8.355	Yes	***	-447.6 to -123.1
siCtrl vs siLXRα (LPS/T1317)	-287.1	8.405	Yes	***	-449.3 to -124.8
siCtrl (LPS) vs siCtrl (LPS/T1317)	223.5	6.544	Yes	**	61.22 to 385.7
siCtrl (LPS) vs siLXRα	571.4	16.73	Yes	***	409.1 to 733.6
siCtrl (LPS) vs siLXRα (LPS)	285.4	8.356	Yes	***	123.1 to 447.7
siCtrl (LPS) vs siLXRα (LPS/T1317)	283.7	8.306	Yes	***	121.4 to 446.0
siCtrl (LPS/T1317) vs siLXRα	347.9	10.19	Yes	***	185.6 to 510.2
siCtrl (LPS/T1317) vs siLXRα (LPS)	61.91	1.813	No	ns	-100.4 to 224.2
siCtrl (LPS/T1317) vs siLXRα (LPS/T1317)	60.21	1.763	No	ns	-102.1 to 222.5
siLXRα vs siLXRα (LPS)	-286	8.374	Yes	***	-448.3 to -123.7
siLXRα vs siLXRα (LPS/T1317)	-287.7	8.424	Yes	***	-450.0 to -125.4
siLXRα (LPS) vs siLXRα (LPS/T1317)	-1.7	0.04978	No	ns	-164.0 to 160.6

## Sheet: FIG 2D
IL6	mRNA fold change
Groups	Replicate 1	Replicate 2	Replicate 3	Average
siCtrl	1	1	1	1
siCtrl (LPS)	93.92	72.67	45.36	70.65
siCtrl (LPS/T1317)	37.1	30.13	23.16	30.13
siLXRα/β	1.18	1.01	0.83	1.00667					567
siLXRα/β (LPS)	28.31	27.16	47.29	34.2533
siLXRα/β (LPS/T1317)	30.34	31.63	46.96	36.31					542
									594
Statistics were obtained through GraphPad Prism
Table Analyzed	IL6
One-way analysis of variance
P value	0.0001
P value summary	***
Are means signif. different? (P < 0.05)	Yes
Number of groups	6
F	14.26
R squared	0.8559
ANOVA Table	SS	df	MS
Treatment (between columns)	10150	5	2031
Residual (within columns)	1709	12	142.4
Total	11860	17
Tukey's Multiple Comparison Test	Mean Diff.	q	Significant? P < 0.05?	Summary	95% CI of diff
siCtrl vs siCtrl (LPS)	-69.65	10.11	Yes	***	-102.4 to -36.92
siCtrl vs siCtrl (LPS/T1317)	-29.13	4.228	No	ns	-61.86 to 3.604
siCtrl vs siLXRα/β	-0.006667	0.0009676	No	ns	-32.74 to 32.73
siCtrl vs siLXRα/β(LPS)	-33.25	4.826	Yes	*	-65.99 to -0.5195
siCtrl vs siLXRα/β (LPS/T1317)	-35.31	5.125	Yes	*	-68.04 to -2.576
siCtrl (LPS) vs siCtrl (LPS/T1317)	40.52	5.881	Yes	*	7.786 to 73.25
siCtrl (LPS) vs siLXRα/β	69.64	10.11	Yes	***	36.91 to 102.4
siCtrl (LPS) vs siLXRα/β(LPS)	36.4	5.283	Yes	*	3.663 to 69.13
siCtrl (LPS) vs siLXRα/β (LPS/T1317)	34.34	4.984	Yes	*	1.606 to 67.07
siCtrl (LPS/T1317) vs siLXRα/β	29.12	4.227	No	ns	-3.611 to 61.86
siCtrl (LPS/T1317) vs siLXRα/β(LPS)	-4.123	0.5985	No	ns	-36.86 to 28.61
siCtrl (LPS/T1317) vs siLXRα/β (LPS/T1317)	-6.18	0.897	No	ns	-38.91 to 26.55
siLXRα/β vs siLXRα/β(LPS)	-33.25	4.825	Yes	*	-65.98 to -0.5128
siLXRα/β vs siLXRα/β (LPS/T1317)	-35.3	5.124	Yes	*	-68.04 to -2.569
siLXRα/β(LPS) vs siLXRα/β (LPS/T1317)	-2.057	0.2985	No	ns	-34.79 to 30.68

## Sheet: FIG 5B
MyD88-S	mRNA fold change
Groups	Replicate 1	Replicate 2	Replicate 3	Average
control	1	1	1	1
LPS (200 ng/ml)	1.24339	1.11905	1.4299	1.26412
LPS (200 ng/ml) / T1317 (0.01 μM)	1.57566	1.41809	1.81201	1.60192
LPS (200 ng/ml) / T1317 (0.1 μM)	1.95398	1.75858	2.24707	1.98654
LPS (200 ng/ml) / T1317 (1 μM)	1.92585	1.73326	2.21472	1.95794
Statistics were obtained through GraphPad Prism
Table Analyzed	RT-MYD88-S
One-way analysis of variance
P value	0.0003
P value summary	***
Are means signif. different? (P < 0.05)	Yes
Number of groups	5
F	15.3
R squared	0.86
ANOVA Table	SS	df	MS
Treatment (between columns)	2.23	4	0.557
Residual (within columns)	0.364	10	0.0364
Total	2.59	14
Tukey's Multiple Comparison Test	Mean Diff.	q	Significant? P < 0.05?	Summary	95% CI of diff
ctrl vs 0	-0.263	2.39	No	ns	-0.776 to 0.249
ctrl vs 0.01	-0.603	5.48	Yes	*	-1.12 to -0.0906
ctrl vs 0.1	-0.987	8.96	Yes	***	-1.50 to -0.474
ctrl vs 1	-0.957	8.68	Yes	***	-1.47 to -0.444
0 vs 0.01	-0.34	3.09	No	ns	-0.853 to 0.173
0 vs 0.1	-0.723	6.57	Yes	**	-1.24 to -0.211
0 vs 1	-0.693	6.29	Yes	**	-1.21 to -0.181
0.01 vs 0.1	-0.383	3.48	No	ns	-0.896 to 0.129
0.01 vs 1	-0.353	3.21	No	ns	-0.866 to 0.159
0.1 vs 1	0.03	0.272	No	ns	-0.483 to 0.543

## Sheet: FIG 5C
MyD88-L	mRNA fold change
Groups	Replicate 1	Replicate 2	Replicate 3	Average
control	1	1	1	1
LPS (200 ng/ml)	0.874844	0.699875	1.09355	0.889425
LPS (200 ng/ml) / T1317 (0.01 μM)	0.883153	0.706522	1.10394	0.897872
LPS (200 ng/ml) / T1317 (0.1 μM)	1.04881	0.839051	1.31102	1.06629
LPS (200 ng/ml) / T1317 (1 μM)	0.901675	0.72134	1.12709	0.916703
Statistics were obtained through GraphPad Prism
Table Analyzed	RT-MYD88-L
One-way analysis of variance
P value	0.7252
P value summary	ns
Are means signif. different? (P < 0.05)	No
Number of groups	5
F	0.5173
R squared	0.1715
ANOVA Table	SS	df	MS
Treatment (between columns)	0.07207	4	0.01802
Residual (within columns)	0.3483	10	0.03483
Total	0.4203	14
Tukey's Multiple Comparison Test	Mean Diff.	q	Significant? P < 0.05?	Summary	95% CI of diff
ctrl vs 0	0.1133	1.052	No	ns	-0.3881 to 0.6148
ctrl vs 0.01	0.1033	0.9591	No	ns	-0.3981 to 0.6048
ctrl vs 0.1	-0.06667	0.6187	No	ns	-0.5681 to 0.4348
ctrl vs 1	0.08333	0.7734	No	ns	-0.4181 to 0.5848
0 vs 0.01	-0.01	0.09281	No	ns	-0.5114 to 0.4914
0 vs 0.1	-0.18	1.671	No	ns	-0.6814 to 0.3214
0 vs 1	-0.03	0.2784	No	ns	-0.5314 to 0.4714
0.01 vs 0.1	-0.17	1.578	No	ns	-0.6714 to 0.3314
0.01 vs 1	-0.02	0.1856	No	ns	-0.5214 to 0.4814
0.1 vs 1	0.15	1.392	No	ns	-0.3514 to 0.6514

[truncated: 7 more sheets: FIG 5D, FIG 5E, FIG 6C, FIG 6D, FIG 6E, FIG 6F, FIG 6G]
