# Supplementary material for: LXR agonist inhibits inflammation through regulating MyD88 mRNA alternative splicing
Source: Front Pharmacol. 2022 Oct 14;13:973612. doi: 10.3389/fphar.2022.973612 (PMC9614042; doi:10.3389/fphar.2022.973612)
Supplement: Supplementary file 2 [file Table3.XLSX]

## Sheet: FIG 4A
diff-KEGG-Classification-Total
Classification_level2	Classification_level1	gene_number	percentage	Genes
Cell growth and death	Cellular Processes	39	10.74	NM_001025432.1; NM_001033988.2; NM_001110265.1; NM_001271430.1; NM_001285506.1; NM_001290829.1; NM_001291910.1; NM_007631.2; NM_008840.3; NM_009425.2; NM_010433.2; NM_016681.3; NM_022887.4; NM_031168.2; XM_006505363.3; XM_006505501.1; XM_006505603.3; XM_006506189.3; XM_006508758.3; XM_006509262.3; XM_006511188.3; XM_006511520.2; XM_006522635.3; XM_006522638.3; XM_006524044.2; XM_006524310.2; XM_0…
Cell motility	Cellular Processes	15	4.13	NM_001177558.1; NM_001206367.1; NM_001206369.1; NM_008840.3; NM_009502.4; XM_006497394.3; XM_006505363.3; XM_006507393.3; XM_006511520.2; XM_006520592.3; XM_006522072.3; XM_006533227.3; XM_011242829.2; XM_011242830.2; XM_017313567.1
Cellular community - eukaryotes	Cellular Processes	35	9.64	NM_001025432.1; NM_001081185.1; NM_001163307.1; NM_001252250.1; NM_001252433.1; NM_001252494.1; NM_001291910.1; NM_007631.2; NM_008840.3; NM_009502.4; NM_010336.2; NM_010496.3; XM_006497592.3; XM_006505363.3; XM_006511520.2; XM_006513439.3; XM_006515438.3; XM_006517119.3; XM_006520592.3; XM_006522072.3; XM_006525701.3; XM_006526715.3; XM_006526767.3; XM_006532561.3; XM_006532564.3; XM_006537948.3…
Transport and catabolism	Cellular Processes	55	15.15	NM_001113198.1; NM_001161730.1; NM_001164056.1; NM_001164195.1; NM_001267715.1; NM_001271360.1; NM_001291142.1; NM_001293653.1; NM_001302394.1; NM_008601.3; NM_008676.3; NM_008840.3; NM_010478.2; NM_022887.4; NM_145470.3; XM_006497611.1; XM_006502738.2; XM_006505363.3; XM_006505501.1; XM_006505692.3; XM_006505695.3; XM_006505696.1; XM_006505988.3; XM_006509262.3; XM_006511520.2; XM_006513439.3; X…
Membrane transport	Environmental Information Processing	11	3.03	NM_001161730.1; NM_009593.2; NM_013454.3; NM_176839.1; XM_006497611.1; XM_006515615.2; XM_006522214.1; XM_006524370.2; XM_006537554.1; XM_006537555.3; XM_006537556.1
Signal transduction	Environmental Information Processing	112	30.85	NM_001025432.1; NM_001081185.1; NM_001081308.2; NM_001113529.1; NM_001113530.1; NM_001159591.1; NM_001164056.1; NM_001164482.1; NM_001177558.1; NM_001252250.1; NM_001252433.1; NM_001252494.1; NM_001271360.1; NM_001281862.1; NM_001284374.1; NM_001285506.1; NM_001290626.1; NM_001291910.1; NM_001317354.1; NM_007631.2; NM_007707.3; NM_007778.4; NM_008372.4; NM_008443.4; NM_008840.3; NM_009061.4; NM_0…
Signaling molecules and interaction	Environmental Information Processing	30	8.26	NM_001113529.1; NM_001113530.1; NM_001281862.1; NM_001302346.1; NM_007778.4; NM_008360.1; NM_008372.4; NM_009425.2; NM_009969.4; NM_009987.4; NM_010336.2; NM_011027.3; NM_013598.2; NM_031168.2; NM_133500.2; NM_133501.2; NM_183168.2; XM_006495712.2; XM_006496715.2; XM_006497359.3; XM_006499155.3; XM_006505666.1; XM_006507393.3; XM_006518720.3; XM_006520592.3; XM_006532278.2; XM_011242934.1; XM_011…
Folding, sorting and degradation	Genetic Information Processing	33	9.09	NM_001025307.1; NM_001271542.1; NM_007707.3; NM_010478.2; XM_006496422.3; XM_006499054.3; XM_006503023.2; XM_006503024.2; XM_006504869.3; XM_006504877.3; XM_006505501.1; XM_006505503.3; XM_006506189.3; XM_006509961.2; XM_006510002.3; XM_006511155.3; XM_006511156.2; XM_006512986.2; XM_006512988.2; XM_006514784.2; XM_006517235.3; XM_006522446.3; XM_006530870.1; XM_006537545.3; XM_006539753.3; XM_01…
Replication and repair	Genetic Information Processing	4	1.1	NM_011307.2; XM_006511188.3; XM_006519126.2; XM_011244499.1
Transcription	Genetic Information Processing	10	2.75	NM_001042620.2; NM_001166623.1; NM_010478.2; XM_006507885.3; XM_006539728.3; XM_006540733.3; XM_017313543.1; XM_017316896.1; XM_017318516.1; XM_017321609.1
Translation	Genetic Information Processing	25	6.89	NM_001136226.1; NM_001160256.1; NM_001163511.2; NM_001287581.1; NM_011710.3; NM_013506.3; NM_026440.4; NM_153591.4; XM_006499968.3; XM_006499969.3; XM_006503023.2; XM_006503024.2; XM_006511155.3; XM_006511156.2; XM_006538798.2; XM_006539032.3; XM_011239272.2; XM_011240236.1; XM_011249302.1; XM_017314210.1; XM_017316873.1; XM_017318488.1; XM_017319729.1; XM_017319978.1; XM_017321735.1
Cancers	Human Diseases	89	24.52	NM_001025432.1; NM_001033988.2; NM_001038653.1; NM_001081185.1; NM_001110351.1; NM_001113198.1; NM_001164056.1; NM_001177558.1; NM_001206367.1; NM_001206369.1; NM_001252433.1; NM_001284374.1; NM_001291910.1; NM_007631.2; NM_008372.4; NM_008601.3; NM_008840.3; NM_009969.4; NM_010336.2; NM_010496.3; NM_011378.2; NM_011518.2; NM_013598.2; NM_022887.4; NM_031168.2; NM_031878.2; XM_006495655.3; XM_006…
Cardiovascular diseases	Human Diseases	15	4.13	NM_001291910.1; NM_007631.2; NM_008840.3; NM_031168.2; XM_006496715.2; XM_006499155.3; XM_006507393.3; XM_006511520.2; XM_006520592.3; XM_006537948.3; XM_006538798.2; XM_011242829.2; XM_011242830.2; XM_011245812.1; XM_017312543.1
Drug resistance	Human Diseases	29	7.99	NM_001291910.1; NM_007631.2; NM_008840.3; NM_010049.3; NM_031168.2; NM_176839.1; XM_006505363.3; XM_006511520.2; XM_006520592.3; XM_006522214.1; XM_006526715.3; XM_006532504.2; XM_006532625.3; XM_006532628.3; XM_006537711.2; XM_006539575.3; XM_011242829.2; XM_011242830.2; XM_017312543.1; XM_017313110.1; XM_017313822.1; XM_017314366.1; XM_017314369.1; XM_017314371.1; XM_017314372.1; XM_017314374.1…
Endocrine and metabolic diseases	Human Diseases	24	6.61	NM_001284374.1; NM_001285506.1; NM_001291910.1; NM_007631.2; NM_007707.3; NM_008840.3; NM_010444.2; NM_011977.3; NM_031168.2; XM_006495655.3; XM_006496715.2; XM_006497608.2; XM_006505501.1; XM_006511520.2; XM_006525701.3; XM_006526715.3; XM_006526767.3; XM_006532715.2; XM_011241448.2; XM_011242829.2; XM_011242830.2; XM_011245812.1; XM_017312543.1; XM_017317326.1
Immune diseases	Human Diseases	18	4.96	NM_001113529.1; NM_001113530.1; NM_001161730.1; NM_001289916.1; NM_007778.4; NM_008360.1; NM_008372.4; NM_009969.4; NM_031168.2; XM_006495712.2; XM_006499155.3; XM_006501694.3; XM_006507393.3; XM_006521721.2; XM_006531028.2; XM_011245812.1; XM_011248390.1; XM_017319451.1
Infectious diseases	Human Diseases	79	21.76	NM_001025432.1; NM_001039512.1; NM_001081185.1; NM_001110854.1; NM_001110855.1; NM_001113488.1; NM_001161730.1; NM_001177558.1; NM_001243048.1; NM_001252433.1; NM_001271505.1; NM_001284374.1; NM_001291910.1; NM_001293653.1; NM_007631.2; NM_007707.3; NM_008360.1; NM_008840.3; NM_009425.2; NM_009502.4; NM_009662.2; NM_009969.4; NM_010478.2; NM_011518.2; NM_016681.3; NM_022887.4; NM_031168.2; NM_178…
Neurodegenerative diseases	Human Diseases	11	3.03	NM_001025432.1; NM_001110351.1; NM_011378.2; NM_016755.3; NM_031168.2; NM_198023.2; XM_006495655.3; XM_006505501.1; XM_006526767.3; XM_006539575.3; XM_017312543.1
Substance dependence	Human Diseases	10	2.75	NM_001177558.1; NM_001271360.1; NM_001284374.1; NM_001291910.1; NM_183408.3; XM_006495655.3; XM_006505363.3; XM_006527567.2; XM_017315251.1; XM_017315252.1
Amino acid metabolism	Metabolism	13	3.58	NM_001081383.1; NM_001161712.1; NM_001199274.1; NM_144932.3; XM_006495702.1; XM_006499290.1; XM_006500977.3; XM_006505179.2; XM_006505180.2; XM_006528775.3; XM_006532029.3; XM_017314570.1; XM_017316236.1
Carbohydrate metabolism	Metabolism	18	4.96	NM_001313758.1; NM_008840.3; XM_006497394.3; XM_006500977.3; XM_006505503.3; XM_006508205.1; XM_006511520.2; XM_006515112.3; XM_006523204.2; XM_006526767.3; XM_006531218.3; XM_006531958.1; XM_006532029.3; XM_011240765.1; XM_011242829.2; XM_011242830.2; XM_017315954.1; XM_017317372.1
Energy metabolism	Metabolism	3	0.83	NM_016755.3; XM_006508298.3; XM_006521721.2
Glycan biosynthesis and metabolism	Metabolism	9	2.48	XM_006496959.2; XM_006497922.2; XM_006501449.2; XM_006503164.1; XM_006540910.3; XM_011250232.2; XM_011250562.1; XM_017313622.1; XM_017319441.1
Lipid metabolism	Metabolism	17	4.68	NM_001039175.2; NM_001164056.1; NM_001302394.1; NM_008194.3; NM_009128.2; NM_009662.2; XM_006502196.3; XM_006502472.3; XM_006509262.3; XM_006511400.1; XM_006531958.1; XM_006532029.3; XM_011240477.2; XM_011245338.1; XM_011248600.2; XM_017318029.1; XM_017319222.1
Metabolism of cofactors and vitamins	Metabolism	5	1.38	NM_009479.3; NM_010049.3; XM_006534257.2; XM_006538665.3; XM_017315075.1
Metabolism of other amino acids	Metabolism	8	2.2	XM_006495702.1; XM_006499290.1; XM_006502472.3; XM_006528775.3; XM_006531218.3; XM_006532029.3; XM_017316236.1; XM_017316620.1
Nucleotide metabolism	Metabolism	9	2.48	NM_001286049.1; NM_001289720.1; NM_001291910.1; NM_001293313.1; NM_001313758.1; NM_183408.3; XM_006498643.2; XM_006500868.3; XM_006507885.3
Xenobiotics biodegradation and metabolism	Metabolism	1	0.28	NM_001293313.1
Aging	Organismal Systems	12	3.31	NM_001284374.1; NM_001291910.1; NM_008840.3; NM_010478.2; NM_022887.4; XM_006495655.3; XM_006511520.2; XM_006513439.3; XM_006524044.2; XM_011241448.2; XM_011242829.2; XM_011242830.2
Circulatory system	Organismal Systems	12	3.31	NM_001110854.1; NM_001110855.1; NM_001271505.1; NM_001284374.1; NM_001291910.1; NM_001313977.1; XM_006495655.3; XM_006505363.3; XM_006515112.3; XM_006526767.3; XM_017313567.1; XM_017314071.1
Development	Organismal Systems	29	7.99	NM_001113198.1; NM_001113529.1; NM_001113530.1; NM_007707.3; NM_007778.4; NM_008601.3; NM_008840.3; NM_011518.2; NM_133500.2; NM_133501.2; XM_006495655.3; XM_006505363.3; XM_006505692.3; XM_006505695.3; XM_006505696.1; XM_006511520.2; XM_006520412.1; XM_006522072.3; XM_006531415.1; XM_006533227.3; XM_006537948.3; XM_011240051.1; XM_011241244.2; XM_011242829.2; XM_011242830.2; XM_011245449.1; XM_0…
Digestive system	Organismal Systems	16	4.41	NM_001291910.1; NM_008840.3; NM_009579.3; NM_013454.3; NM_016919.3; XM_006511520.2; XM_006518751.2; XM_006526767.3; XM_006537554.1; XM_006537555.3; XM_006537556.1; XM_006537711.2; XM_011242829.2; XM_011242830.2; XM_017314071.1; XM_017319222.1
Endocrine system	Organismal Systems	64	17.63	NM_001025432.1; NM_001110351.1; NM_001113198.1; NM_001164056.1; NM_001177558.1; NM_001271360.1; NM_001284374.1; NM_001285506.1; NM_001290829.1; NM_001291910.1; NM_001313973.1; NM_001317354.1; NM_007631.2; NM_007707.3; NM_008194.3; NM_008601.3; NM_008607.2; NM_008840.3; NM_009061.4; NM_009128.2; NM_009662.2; NM_010444.2; NM_010478.2; NM_011378.2; NM_011977.3; NM_013598.2; NM_022887.4; NM_172783.3;…
Environmental adaptation	Organismal Systems	18	4.96	NM_001177558.1; NM_001243048.1; NM_001284374.1; NM_001285506.1; NM_001289916.1; NM_001291910.1; NM_016755.3; NM_022887.4; NM_031878.2; XM_006495655.3; XM_006506189.3; XM_006509262.3; XM_006514022.3; XM_006524044.2; XM_006526498.1; XM_006526767.3; XM_011249402.1; XM_017313232.1
Excretory system	Organismal Systems	13	3.58	NM_001291910.1; NM_008840.3; XM_006495655.3; XM_006495702.1; XM_006511520.2; XM_006521721.2; XM_006526767.3; XM_011242829.2; XM_011242830.2; XM_017313100.1; XM_017314071.1; XM_017316236.1; XM_017317326.1
Immune system	Organismal Systems	74	20.39	NM_001110320.1; NM_001110322.1; NM_001113529.1; NM_001113530.1; NM_001161730.1; NM_001164056.1; NM_001164482.1; NM_001177558.1; NM_001206367.1; NM_001206369.1; NM_001252433.1; NM_001271360.1; NM_001289916.1; NM_001291910.1; NM_007778.4; NM_008360.1; NM_008372.4; NM_008607.2; NM_008840.3; NM_009425.2; NM_009662.2; NM_009969.4; NM_009987.4; NM_010478.2; NM_010851.2; NM_011027.3; NM_011518.2; NM_013…
Nervous system	Organismal Systems	31	8.54	NM_001025307.1; NM_001025432.1; NM_001164056.1; NM_001177558.1; NM_001243048.1; NM_001271360.1; NM_001284374.1; NM_001285506.1; NM_001291910.1; NM_008840.3; NM_009662.2; XM_006495655.3; XM_006495702.1; XM_006496282.2; XM_006497592.3; XM_006505363.3; XM_006511520.2; XM_006515112.3; XM_006521721.2; XM_006526715.3; XM_006526767.3; XM_006530171.3; XM_006530172.1; XM_006537677.3; XM_011242829.2; XM_01…
Sensory system	Organismal Systems	11	3.03	NM_001271360.1; NM_001291910.1; NM_001302346.1; NM_001313977.1; NM_008840.3; NM_009061.4; XM_006511520.2; XM_006518720.3; XM_006526767.3; XM_011242829.2; XM_011242830.2

## Sheet: FIG 4B
id	term	ListHits	pval	Enrichment_score	Gene
mmu04668	TNF signaling pathway	21	2.23705e-07	3.48148	XM_006495655.3; XM_006496715.2; NM_001284374.1; NM_001113529.1; NM_007778.4; NM_001113530.1; XM_006537948.3; NM_008840.3; NM_031168.2; XM_017312543.1; XM_011248390.1; XM_006531028.2; XM_017313110.1; XM_011242830.2; XM_006511520.2; XM_011242829.2; NM_009969.4; NM_007707.3; XM_006522635.3; XM_006522638.3; XM_006525944.1
mmu04919	Thyroid hormone signaling pathway	23	1.02758e-06	2.99447	NM_008840.3; XM_006505363.3; NM_007631.2; NM_001110351.1; NM_011378.2; XM_011242830.2; XM_006511520.2; XM_011242829.2; XM_017313822.1; XM_006532628.3; XM_017314369.1; XM_006532625.3; XM_017314374.1; XM_017314366.1; XM_017314372.1; XM_017314371.1; XM_017314376.1; XM_006532504.2; NM_001025432.1; XM_017317326.1; XM_006524044.2; XM_006523820.3; XM_006526767.3
mmu05202	Transcriptional misregulation in cancers	27	1.01951e-05	2.40378	XM_006499155.3; XM_006538727.1; NM_031168.2; NM_001113198.1; XM_006505696.1; XM_006505692.3; XM_011241244.2; XM_006505695.3; NM_008601.3; NM_001110351.1; NM_011378.2; XM_006513039.3; XM_017313822.1; NM_009969.4; XM_006532628.3; XM_017314369.1; XM_006532625.3; XM_017314374.1; XM_017314366.1; XM_017314372.1; XM_017314371.1; XM_017314376.1; XM_006534087.3; NM_010496.3; XM_006514972.3; XM_011245812.1…
mmu05218	Melanoma	14	1.28091e-05	3.52263	NM_008840.3; NM_001113198.1; XM_006505696.1; XM_006505692.3; XM_011241244.2; XM_006505695.3; NM_008601.3; XM_006505363.3; NM_007631.2; XM_011242830.2; XM_006511520.2; XM_011242829.2; XM_017313822.1; XM_006520592.3
mmu02010	ABC transporters	11	1.58265e-05	4.15168	XM_006497611.1; NM_013454.3; XM_006537556.1; XM_006537554.1; XM_006537555.3; XM_006515615.2; NM_176839.1; XM_006522214.1; XM_006524370.2; NM_009593.2; NM_001161730.1
mmu04380	Osteoclast differentiation	19	5.20411e-05	2.60766	XM_006495655.3; NM_001113529.1; NM_007778.4; NM_001113530.1; XM_006537948.3; NM_008840.3; NM_001113198.1; XM_006505696.1; XM_006505692.3; XM_011241244.2; XM_006505695.3; NM_008601.3; XM_006531415.1; XM_011242830.2; XM_006511520.2; XM_011242829.2; NM_007707.3; XM_017315470.1; NM_011518.2
mmu04137	Mitophagy - animal	12	7.42695e-05	3.3391	XM_011239272.2; XM_006505501.1; NM_001293653.1; NM_001113198.1; XM_006505696.1; XM_006505692.3; XM_011241244.2; XM_006505695.3; NM_008601.3; NM_008676.3; XM_006532430.1; XM_006532435.1
mmu01522	Endocrine resistance	17	8.06419e-05	2.68056	NM_008840.3; XM_006505363.3; NM_007631.2; XM_011242830.2; XM_006511520.2; XM_011242829.2; XM_017313822.1; XM_006532628.3; XM_017314369.1; XM_006532625.3; XM_017314374.1; XM_017314366.1; XM_017314372.1; XM_017314371.1; XM_017314376.1; XM_006532504.2; NM_001291910.1
mmu05164	Influenza A	18	0.000120704	2.51915	NM_001039512.1; NM_001284374.1; NM_009425.2; NM_008840.3; NM_031168.2; XM_006530325.3; XM_006505501.1; XM_006505363.3; NM_178089.2; NM_008360.1; XM_011242830.2; XM_006511520.2; XM_011242829.2; XM_017314210.1; NM_007707.3; NM_001025432.1; NM_010478.2; XM_006526715.3
mmu03018	RNA degradation	13	0.000241124	2.82953	XM_006503024.2; XM_006503023.2; XM_006504869.3; XM_006504877.3; XM_006505503.3; XM_006539753.3; NM_001271542.1; XM_006530870.1; XM_006511155.3; XM_006511156.2; XM_006512988.2; XM_006512986.2; XM_006517235.3
mmu04068	FoxO signaling pathway	16	0.000336209	2.45735	NM_009425.2; XM_006500770.3; NM_008840.3; NM_031168.2; XM_006505363.3; NM_007631.2; XM_011242830.2; XM_006511520.2; XM_011242829.2; XM_006513439.3; XM_017313822.1; NM_152804.2; NM_008372.4; NM_001025432.1; XM_017317326.1; XM_006525701.3
mmu01524	Platinum drug resistance	11	0.000385901	2.96774	XM_006537711.2; NM_008840.3; XM_006539575.3; XM_017312543.1; XM_017313110.1; XM_011242830.2; XM_006511520.2; XM_011242829.2; XM_017313822.1; XM_017317326.1; XM_017318360.1
mmu05162	Measles	14	0.000580947	2.49594	XM_011239272.2; NM_009425.2; XM_006537948.3; NM_008840.3; NM_031168.2; XM_006530325.3; XM_006505501.1; XM_006539575.3; NM_007631.2; XM_011242830.2; XM_006511520.2; XM_011242829.2; NM_010478.2; XM_006526715.3
mmu05323	Rheumatoid arthritis	9	0.000672471	3.13041	NM_001113529.1; NM_007778.4; NM_001113530.1; NM_031168.2; XM_006507393.3; NM_008360.1; NM_009969.4; XM_011245812.1; XM_006521721.2
mmu04664	Fc epsilon RI signaling pathway	10	0.00116123	2.75023	NM_008840.3; XM_006505363.3; NM_009662.2; XM_011242830.2; XM_006511520.2; XM_011242829.2; NM_009969.4; XM_017315470.1; NM_011518.2; XM_017317326.1
mmu04152	AMPK signaling pathway	17	0.00138641	2.10883	XM_006495655.3; XM_017315954.1; NM_022887.4; XM_006537948.3; NM_008840.3; XM_011241448.2; NM_007631.2; XM_006531218.3; XM_011242830.2; XM_006511520.2; XM_011242829.2; XM_006513439.3; XM_006532715.2; XM_006531958.1; XM_017317326.1; XM_006524044.2; NM_009128.2
mmu05166	HTLV-I infection	26	0.00174482	1.77903	XM_006495655.3; XM_006497359.3; NM_001284374.1; XM_006499155.3; NM_008840.3; NM_031168.2; NM_016681.3; XM_006507393.3; NM_007631.2; XM_006511188.3; XM_011242830.2; XM_006511520.2; XM_011242829.2; XM_017314210.1; NM_009969.4; XM_006520592.3; NM_001025432.1; NM_001291910.1; XM_017316865.1; NM_001252433.1; XM_006523820.3; NM_001271505.1; NM_001110855.1; NM_001110854.1; XM_006525701.3; XM_017318360.1
mmu05169	Epstein-Barr virus infection	19	0.00203497	1.95386	NM_001284374.1; XM_011239272.2; XM_006499155.3; XM_006537948.3; XM_006538545.3; NM_008840.3; XM_017320760.1; XM_006505501.1; XM_006507885.3; XM_006507393.3; XM_011242830.2; XM_006511520.2; XM_011242829.2; XM_017313822.1; XM_017314210.1; XM_017315470.1; NM_011518.2; NM_001025432.1; NM_010478.2
mmu04072	Phospholipase D signaling pathway	19	0.0020692	1.95103	XM_017319222.1; XM_006497798.3; NM_022887.4; NM_001164056.1; NM_010336.2; NM_008840.3; XM_006505363.3; XM_011242830.2; XM_006511520.2; XM_011242829.2; NM_013598.2; XM_006515112.3; XM_017315470.1; NM_011518.2; XM_006521446.3; XM_006520592.3; NM_001291910.1; XM_006524044.2; XM_006526767.3
mmu05152	Tuberculosis	17	0.00232916	2.01042	XM_006495655.3; XM_006501694.3; XM_006537677.3; NM_031168.2; NM_001293653.1; XM_006505363.3; XM_017312543.1; XM_011248390.1; XM_006531028.2; XM_017313567.1; NM_008360.1; XM_006513525.3; XM_017315470.1; NM_011518.2; NM_001025432.1; XM_017317292.1; XM_006526715.3

## Sheet: FIG 4C
Toll-like receptor signaling pathway	NF-kappa B signaling pathway	Signal transduction	Immune system
XM_006499155.3	XM_011239272.2	NM_001025432.1	NM_001110320.1
XM_006537948.3	XM_006499155.3	NM_001081185.1	NM_001110322.1
NM_008840.3	XM_006537948.3	NM_001081308.2	NM_001113529.1
NM_031168.2	XM_011241143.1	NM_001113529.1	NM_001113530.1
NM_010851.2	XM_017313110.1	NM_001113530.1	NM_001161730.1
XM_006511520.2	XM_017315470.1	NM_001159591.1	NM_001164056.1
XM_011242829.2	NM_010851.2	NM_001164056.1	NM_001164482.1
XM_011245812.1	NM_011518.2	NM_001164482.1	NM_001177558.1
XM_006525944.1	XM_017318360.1	NM_001177558.1	NM_001206367.1
XM_011242830.2		NM_001252250.1	NM_001206369.1
		NM_001252433.1	NM_001252433.1
		NM_001252494.1	NM_001271360.1
		NM_001271360.1	NM_001289916.1
		NM_001281862.1	NM_001291910.1
		NM_001284374.1	NM_007778.4
		NM_001285506.1	NM_008360.1
		NM_001290626.1	NM_008372.4
		NM_001291910.1	NM_008607.2
		NM_001317354.1	NM_008840.3
		NM_007631.2	NM_009425.2
		NM_007707.3	NM_009662.2
		NM_007778.4	NM_009969.4
		NM_008372.4	NM_009987.4
		NM_008443.4	NM_010478.2
		NM_008840.3	NM_010851.2
		NM_009061.4	NM_011027.3
		NM_009128.2	NM_011518.2
		NM_009425.2	NM_013598.2
		NM_009969.4	NM_031168.2
		NM_010336.2	XM_006495655.3
		NM_010444.2	XM_006497359.3
		NM_010478.2	XM_006499054.3
		NM_010496.3	XM_006499155.3
		NM_010851.2	XM_006501694.3
		NM_011027.3	XM_006505363.3
		NM_011518.2	XM_006505666.1
		NM_013598.2	XM_006507393.3
		NM_022887.4	XM_006507885.3
		NM_031168.2	XM_006510866.2
		NM_145470.3	XM_006511520.2
		NM_152804.2	XM_006515112.3
		NM_172783.3	XM_006515438.3
		NM_177786.4	XM_006520026.3
		NM_183408.3	XM_006522072.3
		XM_006495655.3	XM_006522635.3
		XM_006497359.3	XM_006522638.3
		XM_006497394.3	XM_006524272.3
		XM_006497592.3	XM_006525701.3
		XM_006497798.3	XM_006525944.1
		XM_006499155.3	XM_006526715.3
		XM_006499743.2	XM_006526767.3
		XM_006500770.3	XM_006530325.3
		XM_006502196.3	XM_006531028.2
		XM_006503987.3	XM_006531415.1
		XM_006505363.3	XM_006537677.3
		XM_006505503.3	XM_006537948.3
		XM_006506189.3	XM_006538545.3
		XM_006507314.3	XM_011242677.2
		XM_006507393.3	XM_011242829.2
		XM_006508758.3	XM_011242830.2
		XM_006511520.2	XM_011242934.1
		XM_006513439.3	XM_011243989.1
		XM_006515088.2	XM_011245812.1
		XM_006515112.3	XM_011248390.1
		XM_006516726.2	XM_017312543.1
		XM_006517119.3	XM_017313110.1
		XM_006518720.3	XM_017313567.1
		XM_006520592.3	XM_017313822.1
		XM_006521446.3	XM_017314862.1
		XM_006521721.2	XM_017315470.1
		XM_006522072.3	XM_017316865.1
		XM_006522635.3	XM_017317292.1
		XM_006522638.3	XM_017317326.1
		XM_006523204.2	XM_017318360.1
		XM_006523820.3
		XM_006524044.2
		XM_006524272.3
		XM_006525701.3
		XM_006525944.1
		XM_006526715.3
		XM_006526767.3
		XM_006529697.3
		XM_006530385.3
		XM_006531028.2
		XM_006531218.3
		XM_006531958.1
		XM_006532561.3
		XM_006532564.3
		XM_006532715.2
		XM_006537948.3
		XM_006539575.3
		XM_011239272.2
		XM_011241143.1
		XM_011241448.2
		XM_011242707.1
		XM_011242829.2
		XM_011242830.2
		XM_011248390.1
		XM_017312543.1
		XM_017313110.1
		XM_017313822.1
		XM_017314071.1
		XM_017315470.1
		XM_017315564.1
		XM_017315954.1
		XM_017316865.1
		XM_017317326.1
		XM_017317372.1
		XM_017318360.1
		XM_017319222.1
		XM_017320760.1
		XM_017321013.1
