# Supplementary material for: LXR agonist inhibits inflammation through regulating MyD88 mRNA alternative splicing
Source: Front Pharmacol. 2022 Oct 14;13:973612. doi: 10.3389/fphar.2022.973612 (PMC9614042; doi:10.3389/fphar.2022.973612)
Supplement: Supplementary file 7 [file Table4.XLSX]

## Sheet: FIG 1F
iNOS	protein fold change
Groups	Replicate 1	Replicate 2	Replicate 3	Average
control	1	1	1	1
LPS (200 ng/ml)	8.35953	6.68762	10.4494	8.49886
LPS (200 ng/ml) / T1317 (0.01 μM)	4.29412	3.43529	5.36765	4.36569
LPS (200 ng/ml) / T1317 (0.1 μM)	2.21691	1.77353	2.77114	2.25386
LPS (200 ng/ml) / T1317 (1 μM)	1.35428	1.08343	1.69285	1.37686
Statistics were obtained through GraphPad Prism
Table Analyzed	iNOS
One-way analysis of variance
P value	< 0.0001
P value summary	***
Are means signif. different? (P < 0.05)	Yes
Number of groups	5
F	29.53
R squared	0.922
ANOVA Table	SS	df	MS
Treatment (between columns)	114.2	4	28.54
Residual (within columns)	9.663	10	0.9663
Total	123.8	14
Tukey's Multiple Comparison Test	Mean Diff.	q	Significant? P < 0.05?	Summary	95% CI of diff
ctrl vs 0	-7.499	13.21	Yes	***	-10.14 to -4.858
ctrl vs 0.01	-3.366	5.93	Yes	*	-6.007 to -0.7243
ctrl vs 0.1	-1.254	2.209	No	ns	-3.895 to 1.387
ctrl vs 1	-0.3767	0.6637	No	ns	-3.018 to 2.265
0 vs 0.01	4.133	7.283	Yes	**	1.492 to 6.775
0 vs 0.1	6.245	11	Yes	***	3.604 to 8.886
0 vs 1	7.122	12.55	Yes	***	4.481 to 9.764
0.01 vs 0.1	2.112	3.721	No	ns	-0.5297 to 4.753
0.01 vs 1	2.989	5.267	Yes	*	0.3476 to 5.630
0.1 vs 1	0.8773	1.546	No	ns	-1.764 to 3.519

## Sheet: FIG 1G
COX-2	protein fold change
Groups	Replicate 1	Replicate 2	Replicate 3	Average
control	1	1	1	1
LPS (200 ng/ml)	4.51125	4.06013	5.18794	4.58644
LPS (200 ng/ml) / T1317 (0.01 μM)	4.11845	3.7066	4.73622	4.18709
LPS (200 ng/ml) / T1317 (0.1 μM)	2.79401	2.51461	3.21311	2.84058
LPS (200 ng/ml) / T1317 (1 μM)	1.50129	1.20103	1.72648	1.47627
Statistics were obtained through GraphPad Prism
Table Analyzed	COX-2
One-way analysis of variance
P value	< 0.0001
P value summary	***
Are means signif. different? (P < 0.05)	Yes
Number of groups	5
F	48.38
R squared	0.9509
ANOVA Table	SS	df	MS
Treatment (between columns)	30.32	4	7.581
Residual (within columns)	1.567	10	0.1567
Total	31.89	14
Tukey's Multiple Comparison Test	Mean Diff.	q	Significant? P < 0.05?	Summary	95% CI of diff
ctrl vs 0	-3.586	15.69	Yes	***	-4.650 to -2.523
ctrl vs 0.01	-3.187	13.95	Yes	***	-4.251 to -2.123
ctrl vs 0.1	-1.841	8.054	Yes	**	-2.904 to -0.7771
ctrl vs 1	-0.476	2.083	No	ns	-1.540 to 0.5876
0 vs 0.01	0.3993	1.747	No	ns	-0.6643 to 1.463
0 vs 0.1	1.746	7.638	Yes	**	0.6821 to 2.809
0 vs 1	3.11	13.61	Yes	***	2.047 to 4.174
0.01 vs 0.1	1.346	5.891	Yes	*	0.2827 to 2.410
0.01 vs 1	2.711	11.86	Yes	***	1.647 to 3.775
0.1 vs 1	1.365	5.971	Yes	*	0.3011 to 2.428

## Sheet: FIG 3B
TLR4	protein fold change
Groups	Replicate 1	Replicate 2	Replicate 3	Average
control	1	1	1	1
LPS (200 ng/ml)	1.66224	1.49602	1.99469	1.71765
LPS (200 ng/ml) / T1317 (0.01 μM)	1.09429	0.984861	1.31315	1.13077
LPS (200 ng/ml) / T1317 (0.1 μM)	0.879922	0.79193	1.05591	0.909253
LPS (200 ng/ml) / T1317 (1 μM)	0.875123	0.787611	1.05015	0.904294
Statistics were obtained through GraphPad Prism
Table Analyzed	TLR4
One-way analysis of variance
P value	0.0005
P value summary	***
Are means signif. different? (P < 0.05)	Yes
Number of groups	5
F	13.49
R squared	0.8437
ANOVA Table	SS	df	MS
Treatment (between columns)	1.386	4	0.3464
Residual (within columns)	0.2567	10	0.02567
Total	1.642	14
Tukey's Multiple Comparison Test	Mean Diff.	q	Significant? P < 0.05?	Summary	95% CI of diff
ctrl vs 0	-0.7177	7.758	Yes	**	-1.148 to -0.2872
ctrl vs 0.01	-0.1307	1.413	No	ns	-0.5612 to 0.2998
ctrl vs 0.1	0.09067	0.9801	No	ns	-0.3398 to 0.5212
ctrl vs 1	0.09567	1.034	No	ns	-0.3348 to 0.5262
0 vs 0.01	0.587	6.346	Yes	**	0.1565 to 1.018
0 vs 0.1	0.8083	8.738	Yes	***	0.3778 to 1.239
0 vs 1	0.8133	8.792	Yes	***	0.3828 to 1.244
0.01 vs 0.1	0.2213	2.393	No	ns	-0.2092 to 0.6518
0.01 vs 1	0.2263	2.447	No	ns	-0.2042 to 0.6568
0.1 vs 1	0.005	0.05405	No	ns	-0.4255 to 0.4355

## Sheet: FIG 3D
p-p65/p65	protein fold change
Groups	Replicate 1	Replicate 2	Replicate 3	Average
control	1	1	1	1
LPS (200 ng/ml)	1.64852	1.48367	1.8958	1.67599
LPS (200 ng/ml) / T1317 (0.01 μM)	1.43806	1.29425	1.65377	1.46203
LPS (200 ng/ml) / T1317 (0.1 μM)	1.56184	1.40565	1.79611	1.58787
LPS (200 ng/ml) / T1317 (1 μM)	1.20945	1.08851	1.39087	1.22961
Statistics were obtained through GraphPad Prism
Table Analyzed	p-p65/p65
One-way analysis of variance
P value	0.0032
P value summary	**
Are means signif. different? (P < 0.05)	Yes
Number of groups	5
F	8.297
R squared	0.7684
ANOVA Table	SS	df	MS
Treatment (between columns)	0.9125	4	0.2281
Residual (within columns)	0.275	10	0.0275
Total	1.187	14
Tukey's Multiple Comparison Test	Mean Diff.	q	Significant? P < 0.05?	Summary	95% CI of diff
ctrl vs 0	-0.6763	7.065	Yes	**	-1.122 to -0.2308
ctrl vs 0.01	-0.462	4.826	Yes	*	-0.9076 to -0.01644
ctrl vs 0.1	-0.588	6.142	Yes	**	-1.034 to -0.1424
ctrl vs 1	-0.2297	2.399	No	ns	-0.6752 to 0.2159
0 vs 0.01	0.2143	2.239	No	ns	-0.2312 to 0.6599
0 vs 0.1	0.08833	0.9227	No	ns	-0.3572 to 0.5339
0 vs 1	0.4467	4.666	Yes	*	0.001110 to 0.8922
0.01 vs 0.1	-0.126	1.316	No	ns	-0.5716 to 0.3196
0.01 vs 1	0.2323	2.427	No	ns	-0.2132 to 0.6779
0.1 vs 1	0.3583	3.743	No	ns	-0.08722 to 0.8039

## Sheet: FIG 3E
p-IκBα/ IκBα	protein fold change
Groups	Replicate 1	Replicate 2	Replicate 3	Average
control	1	1	1	1
LPS (200 ng/ml)	1.98032	1.68327	2.17835	1.94731
LPS (200 ng/ml) / T1317 (0.01 μM)	2.11216	1.79534	2.32337	2.07696
LPS (200 ng/ml) / T1317 (0.1 μM)	1.54376	1.3122	1.69814	1.51803
LPS (200 ng/ml) / T1317 (1 μM)	1.27618	1.08476	1.4038	1.25491
Statistics were obtained through GraphPad Prism
Table Analyzed	p-IκBα/ IκBα
One-way analysis of variance
P value	0.0003
P value summary	***
Are means signif. different? (P < 0.05)	Yes
Number of groups	5
F	15.77
R squared	0.8631
ANOVA Table	SS	df	MS
Treatment (between columns)	2.475	4	0.6188
Residual (within columns)	0.3925	10	0.03925
Total	2.868	14
Tukey's Multiple Comparison Test	Mean Diff.	q	Significant? P < 0.05?	Summary	95% CI of diff
ctrl vs 0	-0.947	8.28	Yes	**	-1.479 to -0.4147
ctrl vs 0.01	-1.077	9.413	Yes	***	-1.609 to -0.5444
ctrl vs 0.1	-0.518	4.529	No	ns	-1.050 to 0.01431
ctrl vs 1	-0.255	2.229	No	ns	-0.7873 to 0.2773
0 vs 0.01	-0.1297	1.134	No	ns	-0.6620 to 0.4026
0 vs 0.1	0.429	3.751	No	ns	-0.1033 to 0.9613
0 vs 1	0.692	6.05	Yes	*	0.1597 to 1.224
0.01 vs 0.1	0.5587	4.884	Yes	*	0.02635 to 1.091
0.01 vs 1	0.8217	7.184	Yes	**	0.2894 to 1.354
0.1 vs 1	0.263	2.299	No	ns	-0.2693 to 0.7953

## Sheet: FIG 6B SF3A1
SF3A1	protein fold change
Groups	Replicate 1	Replicate 2	Replicate 3	Average
control	1	1	1	1
LPS 3h	1.05806	0.846444	1.21676	1.04042
LPS 6h	1.26757	1.01406	1.45771	1.24645
LPS 12h	1.42434	1.13947	1.63799	1.4006
LPS 18h	1.97762	1.58209	2.27426	1.94466
Statistics were obtained through GraphPad Prism
Table Analyzed	SF3A1
One-way analysis of variance
P value	0.0071
P value summary	**
Are means signif. different? (P < 0.05)	Yes
Number of groups	5
F	6.637
R squared	0.7264
ANOVA Table	SS	df	MS
Treatment (between columns)	1.842	4	0.4604
Residual (within columns)	0.6937	10	0.06937
Total	2.535	14
Tukey's Multiple Comparison Test	Mean Diff.	q	Significant? P < 0.05?	Summary	95% CI of diff
ctrl vs 3h	-0.058	0.3814	No	ns	-0.7657 to 0.6497
ctrl vs 6h	-0.2677	1.76	No	ns	-0.9754 to 0.4400
ctrl vs 12h	-0.424	2.788	No	ns	-1.132 to 0.2837
ctrl vs 18h	-0.9777	6.429	Yes	**	-1.685 to -0.2700
3h vs 6h	-0.2097	1.379	No	ns	-0.9174 to 0.4980
3h vs 12h	-0.366	2.407	No	ns	-1.074 to 0.3417
3h vs 18h	-0.9197	6.048	Yes	*	-1.627 to -0.2120
6h vs 12h	-0.1563	1.028	No	ns	-0.8640 to 0.5514
6h vs 18h	-0.71	4.669	Yes	*	-1.418 to -0.002294
12h vs 18h	-0.5537	3.641	No	ns	-1.261 to 0.1540

## Sheet: FIG 6B TLR4
TLR4	protein fold change
Groups	Replicate 1	Replicate 2	Replicate 3	Average
control	1	1	1	1
LPS 3h	0.799257	0.719332	0.959109	0.825899
LPS 6h	1.06261	0.956349	1.27513	1.09803
LPS 12h	1.29264	1.16338	1.4219	1.29264
LPS 18h	1.84547	1.66093	2.21457	1.90699
Statistics were obtained through GraphPad Prism
Table Analyzed	TLR4
One-way analysis of variance
P value	0.0001
P value summary	***
Are means signif. different? (P < 0.05)	Yes
Number of groups	5
F	18.96
R squared	0.8835
ANOVA Table	SS	df	MS
Treatment (between columns)	2.088	4	0.5219
Residual (within columns)	0.2753	10	0.02753
Total	2.363	14
Tukey's Multiple Comparison Test	Mean Diff.	q	Significant? P < 0.05?	Summary	95% CI of diff
ctrl vs 3h	0.1743	1.82	No	ns	-0.2715 to 0.6202
ctrl vs 6h	-0.098	1.023	No	ns	-0.5439 to 0.3479
ctrl vs 12h	-0.2927	3.055	No	ns	-0.7385 to 0.1532
ctrl vs 18h	-0.907	9.467	Yes	***	-1.353 to -0.4611
3h vs 6h	-0.2723	2.843	No	ns	-0.7182 to 0.1735
3h vs 12h	-0.467	4.875	Yes	*	-0.9129 to -0.02113
3h vs 18h	-1.081	11.29	Yes	***	-1.527 to -0.6355
6h vs 12h	-0.1947	2.032	No	ns	-0.6405 to 0.2512
6h vs 18h	-0.809	8.444	Yes	**	-1.255 to -0.3631
12h vs 18h	-0.6143	6.412	Yes	**	-1.060 to -0.1685

## Sheet: FIG 6B COX2
COX-2	protein fold change
Groups	Replicate 1	Replicate 2	Replicate 3	Average
control	1	1	1	1
LPS 3h	1.20575	0.964601	1.50719	1.22585
LPS 6h	1.7352	1.38816	2.16899	1.76412
LPS 12h	2.55436	2.04349	3.19295	2.59694
LPS 18h	3.13911	2.51128	3.92388	3.19142
Statistics were obtained through GraphPad Prism
Table Analyzed	COX-2
One-way analysis of variance
P value	0.0008
P value summary	***
Are means signif. different? (P < 0.05)	Yes
Number of groups	5
F	12.1
R squared	0.8288
ANOVA Table	SS	df	MS
Treatment (between columns)	10.26	4	2.565
Residual (within columns)	2.12	10	0.212
Total	12.38	14
Tukey's Multiple Comparison Test	Mean Diff.	q	Significant? P < 0.05?	Summary	95% CI of diff
ctrl vs 3h	-0.226	0.8501	No	ns	-1.463 to 1.011
ctrl vs 6h	-0.764	2.874	No	ns	-2.001 to 0.4732
ctrl vs 12h	-1.597	6.006	Yes	*	-2.834 to -0.3595
ctrl vs 18h	-2.191	8.243	Yes	**	-3.429 to -0.9541
3h vs 6h	-0.538	2.024	No	ns	-1.775 to 0.6992
3h vs 12h	-1.371	5.156	Yes	*	-2.608 to -0.1335
3h vs 18h	-1.965	7.393	Yes	**	-3.203 to -0.7281
6h vs 12h	-0.8327	3.132	No	ns	-2.070 to 0.4045
6h vs 18h	-1.427	5.369	Yes	*	-2.665 to -0.1901
12h vs 18h	-0.5947	2.237	No	ns	-1.832 to 0.6425

## Sheet: FIG 6B iNOS
iNOS	protein fold change
Groups	Replicate 1	Replicate 2	Replicate 3	Average
control	1	1	1	1
LPS 3h	1.29457	1.10038	1.55348	1.31614
LPS 6h	1.14891	0.976578	1.3787	1.16806
LPS 12h	1.82206	1.54875	2.18647	1.85243
LPS 18h	2.1854	1.85759	2.62248	2.22182
Statistics were obtained through GraphPad Prism
Table Analyzed	iNOS
One-way analysis of variance
P value	0.001
P value summary	***
Are means signif. different? (P < 0.05)	Yes
Number of groups	5
F	11.4
R squared	0.8202
ANOVA Table	SS	df	MS
Treatment (between columns)	3.114	4	0.7786
Residual (within columns)	0.6828	10	0.06828
Total	3.797	14
Tukey's Multiple Comparison Test	Mean Diff.	q	Significant? P < 0.05?	Summary	95% CI of diff
ctrl vs 3h	-0.316	2.095	No	ns	-1.018 to 0.3861
ctrl vs 6h	-0.1683	1.116	No	ns	-0.8704 to 0.5338
ctrl vs 12h	-0.8523	5.65	Yes	*	-1.554 to -0.1502
ctrl vs 18h	-1.222	8.098	Yes	**	-1.924 to -0.5196
3h vs 6h	0.1477	0.9788	No	ns	-0.5544 to 0.8498
3h vs 12h	-0.5363	3.555	No	ns	-1.238 to 0.1658
3h vs 18h	-0.9057	6.003	Yes	*	-1.608 to -0.2036
6h vs 12h	-0.684	4.534	No	ns	-1.386 to 0.01810
6h vs 18h	-1.053	6.982	Yes	**	-1.755 to -0.3512
12h vs 18h	-0.3693	2.448	No	ns	-1.071 to 0.3328

## Sheet: FIG 7A
SF3A1	protein fold change
Groups	Replicate 1	Replicate 2	Replicate 3	Average
control	1	1	1	1
T1317 0.01	0.762515	0.648138	0.915018	0.775224
T1317 0.1	0.571462	0.485743	0.685755	0.580986
T1317 1	0.688835	0.585509	0.757718	0.677354
Statistics were obtained through GraphPad Prism
Table Analyzed	SF3A1（no LPS）
One-way analysis of variance
P value	0.0034
P value summary	**
Are means signif. different? (P < 0.05)	Yes
Number of groups	4
F	10.89
R squared	0.8033
ANOVA Table	SS	df	MS
Treatment (between columns)	0.2899	3	0.09665
Residual (within columns)	0.07101	8	0.008876
Total	0.3609	11
Tukey's Multiple Comparison Test	Mean Diff.	q	Significant? P < 0.05?	Summary	95% CI of diff
ctrl vs 0.01	0.2247	4.13	No	ns	-0.02168 to 0.4710
ctrl vs 0.1	0.419	7.703	Yes	**	0.1727 to 0.6653
ctrl vs 1	0.3223	5.926	Yes	*	0.07599 to 0.5687
0.01 vs 0.1	0.1943	3.573	No	ns	-0.05201 to 0.4407
0.01 vs 1	0.09767	1.796	No	ns	-0.1487 to 0.3440
0.1 vs 1	-0.09667	1.777	No	ns	-0.3430 to 0.1497

[truncated: 2 more sheets: FIG 7B, FIG 7C]
